# Supplementary material for: Synergistic Toxicity of Pollutant and Ultraviolet Exposure from a Mitochondrial Perspective
Source: Int J Mol Sci. 2024 Aug 23;25(17):9146. doi: 10.3390/ijms25179146 (PMC11394743; doi:10.3390/ijms25179146)
Supplement: Supplementary file 1 [file ijms-25-09146-s001.zip]

Archive with 1 entries (1 files):
- ijms-3184170-supplementary.pdf
